# Supplementary material for: Amphibian Intestine Allometry
Source: J Morphol. 2026 May 19;287:e70130. doi: 10.1002/jmor.70130 (PMC13184666; doi:10.1002/jmor.70130)
Supplement: Supplementary file 1 — Supporting File [file JMOR-287-e70130-s001.xlsx]

## Sheet: Amphibia averages
Class	Order	Family	Genus	species	Species	Common name	n	Body mass (g)	Snout-Vent-Length (cm)	Total Intestinal Length (cm)	Source
Amphibia	Anura	Bombinatoridae	Bombina	maxima	Bombina maxima	Yunnan firebelly toad	10	20.5961	5.8002	7.7917	Liao et al. (2016)
Amphibia	Anura	Bufonidae	Bufo	bufo	Bufo bufo	Common toad	6	60.18	8.7132	18.521	This study
Amphibia	Anura	Bufonidae	Bufo	gargarizans	Bufo gargarizans	Asiatic toad	71	109.793	9.94049	13.4583	Liao et al. (2016), Mi & Liao (2021)
Amphibia	Anura	Bufonidae	Rhinella	spinulosa	Rhinella spinulosa	Andean toad	8	68.7	8.999	21.7	Naya et al. (2009)
Amphibia	Anura	Ceratophryidae	Ceratophrys	cranwelli	Ceratophrys cranwelli	Pacman	2	103.68	9.59	31.77	This study
Amphibia	Anura	Dicroglossidae	Fejervarya	limnocharis	Fejervarya limnocharis	Boie's wart frog	20	4.40865	3.85385	5.6437	Liao et al. (2016)
Amphibia	Anura	Dicroglossidae	Nanorana	quadranus	Nanorana quadranus	Kwang-yang Asian frog	3	41.6365	6.83833	20.1283	Liao et al. (2016)
Amphibia	Anura	Dicroglossidae	Nanorana	ventripunctata	Nanorana ventripunctata	Spot-bellied plateau frog	3	4.2585	3.54867	4.936	Liao et al. (2016)
Amphibia	Anura	Dicroglossidae	Nanorana	yunnanensis	Nanorana yunnanensis	Yunnan spiny frog	3	40.0409	6.53033	20.678	Liao et al. (2016)
Amphibia	Anura	Dicroglossidae	Quasipaa	boulengeri	Quasipaa boulengeri	Boulenger's Paa frog	3	46.0987	7.038	16.9963	Liao et al. (2016)
Amphibia	Anura	Hylidae	Hyla	annectans	Hyla annectans	Assam tree frog	17	2.23971	3.35947	3.60553	Liao et al. (2016)
Amphibia	Anura	Hylidae	Hyla	arborea	Hyla arborea	European tree frog	1	6.34	4.2	4.31	This study
Amphibia	Anura	Hylidae	Hyla	tsinlingensis	Hyla tsinlingensis	Tsinling tree frog	3	2.31023	3.21033	6.42967	Liao et al. (2016)
Amphibia	Anura	Microhylidae	Dyscophus	antongilii	Dyscophus antongilii	Tomato frog	8	39.5413		13.0314	This study
Amphibia	Anura	Microhylidae	Kaloula	rugifera	Kaloula rugifera	Sichuan digging frog	3	6.24197	3.66467	7.65533	Liao et al. (2016)
Amphibia	Anura	Microhylidae	Kaloula	verrucosa	Kaloula verrucosa	Chinese narrowmouth toad	14	5.74671	3.85029	5.49479	Liao et al. (2016)
Amphibia	Anura	Ranidae	Amolops	lifanensis	Amolops lifanensis	Lifan sucker frog	4	15.9203	5.144	12.4748	Liao et al. (2016)
Amphibia	Anura	Ranidae	Amolops	loloensis	Amolops loloensis	Lolokou sucker frog	3	23.5065	5.615	14.8547	Liao et al. (2016)
Amphibia	Anura	Ranidae	Amolops	mantzorum	Amolops mantzorum	Mouping sucker frog	14	12.8971	5.14514	9.27607	Liao et al. (2016)
Amphibia	Anura	Ranidae	Babina	adenopleura	Babina adenopleura	Olive frog	3	9.20663	4.36967	8.76767	Liao et al. (2016)
Amphibia	Anura	Ranidae	Babina	pleuraden	Babina pleuraden	Yunkwei plateau frog	12	9.91221	4.73133	6.9585	liao et al. (2016)
Amphibia	Anura	Ranidae	Hylarana	guentheri	Hylarana guentheri	Gunther's amoy frog	13	20.1362	6.42846	10.2948	Liao et al. (2016)
Amphibia	Anura	Ranidae	Odorrana	grahami	Odorrana grahami	Yunnanfu frog	17	20.5149	6.62335	8.72788	Liao et al. (2016)
Amphibia	Anura	Ranidae	Odorrana	hejiangensis	Odorrana hejiangensis	Hejiang frog	3	7.4525	4.65467	8.219	Liao et al. (2016)
Amphibia	Anura	Ranidae	Odorrana	margaretae	Odorrana margaretae	Margareta's frog	3	29.5885	7.02567	9.73933	Liao et al. (2016)
Amphibia	Anura	Ranidae	Pelophylax	nigromaculatus	Pelophylax nigromaculatus	Black-spotted pond frog	4	27.7525	6.82275	14.35	liao et al. (2016)
Amphibia	Anura	Ranidae	Rana	catesbeiana	Rana catesbeiana	American bullfrog	40	113.45		28.495	Toloza and Diamond (1990), Yang et al. (2020)
Amphibia	Anura	Ranidae	Rana	chaochiaoensis	Rana chaochiaoensis	Chaochiao brown frog	10	7.34988	4.6667	6.3327	liao et al. (2016)
Amphibia	Anura	Ranidae	Rana	kukunoris	Rana kukunoris	Plateau brown frog	4	10.2563	4.96975	7.28825	Liao et al. (2016)
Amphibia	Anura	Ranidae	Rana	omeimontis	Rana omeimontis	Omei brown frog	8	7.59206	5.02463	5.24025	Liao et al. (2016)
Amphibia	Anura	Ranidae	Rana	pipiens	Rana pipiens	Leopard frog	6	27		13.45	Buddington et al. (1991)
Amphibia	Anura	Ranidae	Rana	temporaria	Rana temporaria	European common frog	2	43.69	7.3	13.869	This study
Amphibia	Anura	Rhacophoridae	Polypedates	megacephalus	Polypedates megacephalus	Hongkong whipping frog	16	5.18047	4.27444	4.67675	Liao et al. (2016)
Amphibia	Anura	Rhacophoridae	Rhacophorus	dennysi	Rhacophorus dennysi	Blanford's whipping frog	3	42.6667	8.4	13.71	This study
Amphibia	Anura	Rhacophoridae	Zhangixalus	chenfui	Rhacophorus chenfui	Chenfu's tree frog	3	5.75473	3.858	5.36833	liao et al. (2016)
Amphibia	Anura	Rhacophoridae	Zhangixalus	dugritei	Rhacophorus dugritei	Baoxing tree frog	12	5.57269	4.17158	5.304	Liao et al. (2016)
Amphibia	Anura	Rhacophoridae	Zhangixalus	omeimontis	Rhacophorus omeimontis	Omei tree frog	11	11.4445	5.92245	6.17373	Liao et al. (2016)
Amphibia	Caudata	Ambystomatidae	Ambystoma	tigrinum	Ambystoma tigrinum	Tiger salamander	57	4.08	9.686	7.664	Latimer & Roofe (1964)
